# Supplementary material for: Development of a LAMP-on-Chip Assay for Simultaneous Detection of Mealybugs and Plant Viruses
Source: Insects. 2026 Jul 16;17(7):731. doi: 10.3390/insects17070731 (PMC13409837; doi:10.3390/insects17070731)
Supplement: Supplementary file 1 [file insects-17-00731-s001.zip]

Archive with 1 entries (1 files):
- insects-4297490-supplementary.pdf
